# Supplementary material for: Circulating MicroRNA Profiling Identifies Distinct MicroRNA Signatures in Acute Ischemic Stroke and Transient Ischemic Attack Patients
Source: Int J Mol Sci. 2022 Dec 21;24(1):108. doi: 10.3390/ijms24010108 (PMC9820644; doi:10.3390/ijms24010108)
Supplement: Supplementary file 1 [file ijms-24-00108-s001.zip]

Archive with 3 entries (3 files):
- Supplementary_Table_S1.pdf
- Supplementary_Table_S2.pdf
- Supplementary_Table_S3.pdf
